# Supplementary material for: Ecological niche measurement and high-quality development of "the Belt and Road" core area
Source: PLoS One. 2024 May 13;19(5):e0302550. doi: 10.1371/journal.pone.0302550 (PMC11090302; doi:10.1371/journal.pone.0302550)
Supplement: S1 Dataset — (XLSX) [file pone.0302550.s001.xlsx]

## Sheet: Sheet1
Region	Year	total regional production		fixed-asset investment		unit yield of food crops		industrial output per capita		tourism revenue		share of tertiary output in total production		total retail sales of consumer goods as a share of total production		percentage of population in agriculture		disposable income of the population		unemployment rate		pension insurance participation rate		health insurance participation rate		total population at year end		population density		investment in health		number of beds in health-care institutions per 10,000 persons		health technicians per 10,000 population		investment in education		number of students enrolled in general higher education		teacher-student ratio		cropland area		proportion of days with satisfactory air quality		fertilizer use per unit of arable land area		water use per 10,000 yuan of total production
		ecostate	ecorole	ecostate	ecorole	ecostate	ecorole	ecostate	ecorole	ecostate	ecorole	ecostate	ecorole	ecostate	ecorole	ecostate	ecorole	ecostate	ecorole	ecostate	ecorole	ecostate	ecorole	ecostate	ecorole	ecostate	ecorole	ecostate	ecorole	ecostate	ecorole	ecostate	ecorole	ecostate	ecorole	ecostate	ecorole	ecostate	ecorole	ecostate	ecorole	ecostate	ecorole	ecostate	ecorole	ecostate	ecorole	ecostate	ecorole
Region K	2020	1	0.334967	0.773704	0.519553	0.569491	0	1	0.568759	0.608857	1	0	0	0.712964	0.104733	0.128946	0.914103	0.762155	0.204553	0.138776	0.16345	0.8388	0.0382248	0.880172	0.0674421	0.527451	0	0.52395	0	0.403287	0.184741	0.143759	0.250849	0.571319	0.753942	0.364725	0.174971	0.930976	0.104148	0.097103	0.345906	0.922999	0.0062672	0.870528	0.596878	0.681579	0.509008	0.049685	0.36805
Region K	2019	0.926899	0.710375	0.704566	0.566067	1	0.236081	0.44202	0.147661	4.46766e-05	3.30847e-09	0.533221	0.804477	0.839152	1	0.110505	0.915145	0.704901	0.262964	0.2	0.288859	0.7688	0.0312643	0.816347	0.0497543	0.566465	1	0.57201	1	0.293367	0.0864679	0.133754	0.212525	0.217094	0.193623	0.283461	0.15	0.783224	0.0980966	0.120507	0.383062	0.922999	0.0062672	0.684838	0.371863	0.691164	0.509975	0.0976256	0.705714
Region K	2018	0.772997	0.49111	0.609854	0.344906	0.592869	0.00786979	0.458372	0.191477	0.279465	0.00014185	0.328708	0.527925	0.139513	0.14067	0.0920648	0.916199	0.544715	0.231445	0.187755	0.239934	0.851482	0.0430689	0.897211	0.0660918	0.49016	0.348215	0.478013	0.348215	0.346554	0.112054	0.14822	0.24361	0.247431	0.296625	0.249449	0.0260115	0.667133	0.670303	0.136726	0.560942	0.922999	0	0.737479	0.686283	0.700114	0.455006	0.115688	0.417174
Region K	2017	0.684056	0.591901	0.686771	0.608285	0.989866	0.141864	0.416857	0.294749	0.178271	0.000119171	0.341993	0.33465	0.194804	0.164932	0.0736242	0.917263	0.453082	0.325117	0.204082	0.292292	0.693739	0.109778	0.842353	0.546644	0.486277	0.397234	0.47323	0.397234	0.352397	0.406005	0.142705	0.334115	0.206677	0.246135	0.622645	0.357135	0.260841	0.0947344	0.117062	0.41481	0.924952	0.246139	0.511073	0.770975	0.7511	0.54933	0.16866	0.39801
Region K	2016	0.587816	0.0148685	0.568818	0.57092	0.862797	0.117169	0.29219	0.140873	0.13536	6.689e-05	0.551042	0.749897	0.228776	0.314536	0.0551837	0.918337	0.25328	0.129421	0.189796	0.122686	0.156101	0.0774672	0.102358	0.0448667	0.477121	0.263641	0.461951	0.263641	0.133239	0.165148	0.0848465	0.164431	0.200032	0.215748	0.259886	0.223268	0.223728	0.0632056	0.126705	0.2891	0.855396	0.0062672	0.298126	0.204859	0.73089	0.604465	0.23269	0.999648
Region K	2015	0.601536	0.350237	0.488854	0.823444	0.828232	0.0986766	0.31007	0.182731	0.183096	0.00014384	0.379634	0.552539	0.130319	0.270291	0.0367431	0.920747	0.326437	0.075706	0.302041	0.230494	0	0.00217627	0.127373	0.169362	0.482541	0.313044	0.468628	0.313044	0.103292	0.105606	0.128999	0.261454	0.213956	0.319136	0.162454	0.268113	0.205322	0.0814097	0.163048	0.143779	0.855396	0.0062672	0.470187	0.0931224	0.672301	0.553871	0.219311	0.509791
Region K	2014	0.553948	0.357818	0.327795	0.492263	0.861758	0.108762	0.288709	0.170696	0.115181	6.66521e-05	0.373012	0.610115	0.0728035	0.273183	0.018192	0.917533	0.515268	0.25275	0.332653	0.262414	0.454409	0.0326637	0.0301391	0.00556244	0.482541	0.480086	0.468628	0.480086	0.109309	0.22592	0.112839	0.229065	0.161546	0.304915	0.0833892	0.228784	0.181113	0.11008	0.234606	0.546088	0.855396	0.0062672	0.88677	0.449694	0.650174	0.953098	0.273262	0.430302
Region K	2013	0.508736	0.518299	0.306421	0.651964	0.857805	0.115715	0.278638	0.18245	0.156358	0.000135612	0.321845	0.569325	0.0153981	0.220905	0	0.686293	0.394777	0.161536	0.336735	0.228863	0.486911	0.0353704	0.119991	0.0535798	0.464741	0.455653	0.4467	0.455653	0.0648985	0.355097	0.11647	0.30702	0.120762	0.279441	0.0474329	0.0614639	0.150553	0.0431543	0.21618	0.595685	0.855396	0.0062672	0.849432	0.42565	0.408667	0.574115	0.348159	1
Region K	2012	0.445228	0.774995	0.238725	0.878021	0.828542	0.119522	0.259531	0.223241	0.104327	0.000114265	0.30295	0.572753	0	0.169486	0.00111529	0.4373	0.422884	0.255354	0.371429	0.205183	0.479907	0.0347866	0.129991	0.0610804	0.449919	0.330011	0.428442	0.330011	0.0219106	0.000616304	0.0750965	0.270707	0.0960996	0.269186	0.0854629	0.189627	0.144601	0.0369951	0.187608	0.664401	0.855396	0.0062672	0.841819	0.337804	0.380442	0.563533	0.331363	0.322261
Region K	2011	0.361571	1	0.146018	0.931904	0.786396	1	0.215205	1	0.0826144	9.36485e-05	0.281996	0.563911	0.0257578	0.099215	0.0231565	0.43621	0.310077	0.333002	0.434694	0.143352	0.481352	0.31789	0.126831	0.0606916	0.448161	0.357729	0.426277	0.357729	0.0720733	0.209175	0.0552559	0.292224	0.0778517	0.100564	0.0592135	0.200027	0.140899	0	0.14604	0.680964	0.855396	0.0062672	0.952113	0.494432	0.3585	0.794184	0.438218	0.0263601
Region Z	2020	0.0956684	0.296408	0.104727	0.748613	0.298545	0.00533815	0.162172	0.109753	0.0627601	0.544926	0.861946	0.57895	0.609917	0	0.118099	0.787952	0.979538	0.763545	0.355102	1	0.999946	0.0348842	0.994389	0.0586613	0.0165849	0.311782	0.035845	0.311782	0.133131	0.259366	1	1	1	0.484602	0.0643824	0.174971	0.0468164	1	0.569101	0.315801	0.00639409	0.0062672	1	0.602542	0.302999	0.481195	0.00619031	0.990084
Region Z	2019	0.0876273	0.855889	0.0671872	0.596784	0.631078	0.252268	0.193251	0.170226	0	0	0.819008	0.738397	0.877521	0.636795	0.110506	0.788129	0.219224	0.205662	0.0816327	0.161441	1	0.0402721	1	0.0654286	0.016619	0.293761	0.0359186	0.293761	0.0708689	0.393305	0.355466	0.41081	0.713834	0.422057	0.0475284	0.0424855	0.0139549	1	0.613679	0	0.00639409	0.0062672	0.787053	0.485186	0.324009	0.531833	0	0.154055
Region Z	2018	0.0638242	0.369596	0.0509346	0	0.267949	0.00839599	0.186577	0.16106	0.0648994	0.000163115	0.614385	0.565393	0.420971	0.203897	0.102913	0.788306	0.185432	0.223746	0.130612	0.850539	0.87429	0.0435949	0.944899	0.0687868	0.0171412	0.348433	0.0370472	0.348433	0.0215513	0.0213402	0.228657	0.25924	0.531614	0.299079	0.107081	0.30919	0	0.0261312	0.769222	0.409969	0.00639409	0.0975532	0.715919	0.350177	0.319136	0.42971	0.0595604	0.53253
Region Z	2017	0.0557437	0.686748	0.140369	0.778579	0.580319	0.118844	0.185482	0.318055	0.0359989	0.000117633	0.592803	0.872732	0.418387	0.0801888	0.0953197	0.788483	0.133556	0.0535471	0	0.0214612	0.704331	0.118098	0.866394	0.597364	0.0161889	0.478368	0.034989	0.478368	0.0537876	0.234068	0.211557	0.170775	0.473406	0.211577	0.0450444	0.0800315	0	0.0261312	0.787106	0.206912	0.00400546	0.166965	0.797274	0.65723	0.368888	0.41823	0.0919017	0.323396
Region Z	2016	0.041283	0.095443	0.0902546	0.523887	0.546027	0.110279	0.120088	0.186226	0.027689	8.45585e-05	0.3332	0.189798	0.555526	0.308745	0.0877265	0.788663	0.318279	0.496164	0.1	0.102531	0.138995	0.00902789	0.0931186	0.0257319	0.011867	0.377283	0.025648	0.377283	0.0284632	0.174535	0.259772	0.364818	0.496726	0.265944	0.0674612	0.281182	0	0.0261312	0.878938	0.399871	0	0.0062672	0.577513	0.42314	0.428383	0.616119	0.152763	0.62469
Region Z	2015	0.0410448	0.483428	0.0787375	0.666646	0.538123	0.11322	0.1098	0.157313	0.0296295	0.000143506	0.754382	0.596391	0.441629	0.235459	0.0801333	0.78637	0.0205786	0	0.195918	0.468731	0.559202	0.0378194	0.161442	0.0995406	0.0102066	0.310212	0.0220594	0.310212	0.0187829	0.209337	0.17304	0.322767	0.469302	0.252575	0.0291068	0.210362	0	0.0261312	0.901758	0.207074	0	0.0062672	0.574106	0.626325	0.377459	0.513322	0.18378	0.366584
Region Z	2014	0.032532	0.567875	0.0544269	0.72041	0.521407	0.110116	0.110544	0.163438	0.0186793	0.000108152	0.695691	0.579851	0.40625	0.254462	0.07275	0.794288	0.268279	0.262244	0.110204	0	0.514489	0.0309275	0.100824	0.0180555	0.0102798	0.510462	0.0222177	0.510462	0.0084498	0.20561	0.118942	0.247944	0.454428	0.303497	0.0151165	0.261774	0	0.0261312	1	1	0	0.0062672	0.420037	0.247984	0.382332	0.678909	0.255212	0.958842
Region Z	2013	0.0235312	0.99227	0.0317126	0.531914	0.514122	0.114446	0.108957	0.351304	0.0156264	8.95281e-05	0.657008	0.489923	0.352851	0.0885199	0.0647099	0.685511	0.167245	0.216169	0.332653	0.303903	0.580741	0.0339618	0.198061	0.0590881	0.00534746	0.469748	0.0115574	0.469748	0.00168329	0.0678337	0.111051	0.176233	0.396976	0.261326	0.00232636	0.0474959	0	0.0261312	0.814226	0.68127	0	0.0062672	0.578726	0.335225	0.303984	0.601693	0.246454	0.978154
Region Z	2012	0.0102649	0.977138	0.0248865	1	0.494073	0.12443	0.0625223	0.344229	0.0157932	8.36844e-05	0.720098	0.514613	0.474992	0.101368	0.0659111	0.156844	0.124644	0.316977	0.304082	0.115909	0.596541	0.0344477	0.198462	0.065571	0.00153831	0.377048	0.00332475	0.377048	0.00636652	0.211441	0.148938	0.245286	0.376016	0.251132	0.0165307	0.329395	0	0.0261312	0.741934	0.513689	0	0.0062672	0.664944	0.225736	0.265996	0.634386	0.235389	0
Region Z	2011	0	0.860365	0	0.957143	0.445996	0.260621	0.0335988	0.278709	0.0170769	6.8923e-05	0.755673	0.532645	0.590308	0.123	0.112611	0.163321	0	1	0.467347	0.10874	0.604113	0.360628	0.184324	0.0618398	0	0.620548	0	0.620548	0	0.017128	0.142355	0.295683	0.363729	0.186524	0	0.134194	0	0.0261312	0.725214	0.634884	0	0.0062672	0.919442	0.484292	0.215632	0.711478	0.390595	0.392628
Region S	2020	0.854123	0.342711	0.742527	0.581864	0.314179	0.0327517	0.077136	0.163532	1	0.799595	0.680064	0.540567	0.789494	0.0514539	0.650171	0.932915	0.864657	0.574096	0.504082	0.255085	0.960825	0.0369302	0.998098	0.063295	0.962562	0.151745	0.957379	0.151745	0.998427	0.50689	0.233615	0.250127	0.638665	0.796742	0.627722	0.102485	1	0.11689	0.0784601	0.0901472	1	0.0062672	0.543441	0.57588	0.751181	0.471239	0.11464	0.676931
Region S	2019	0.789487	0.670678	0.632435	0.480938	0.544482	0.204571	0.0759316	0.210316	0.000102756	1.44524e-09	0.684527	0.766972	1	0.307834	0.627391	0.93415	0.295441	0.240762	0.518367	0.486975	0.911411	0.0338954	0.961459	0.0617784	0.994937	0.30717	0.994236	0.30717	0.321921	0.186098	0.222775	0.326119	0.242006	0.280538	0.736587	0.126069	0.820037	0.0875164	0.15593	0.419093	1	0.0062672	0.425894	1	0.791035	0.473746	0.136759	0.544762
Region S	2018	0.664624	0.294453	0.601078	0.100927	0.2957	0.0159506	0.0634458	0.153875	0.640985	0.00014552	0.478233	0.575011	0.859794	0.270454	0.604611	0.935398	0.214858	0.216125	0.334694	0.12875	0.935913	0.0415942	0.939078	0.0659245	0.996118	0.293788	0.99558	0.293788	0.232233	0.0186265	0.162789	0.237017	0.211882	0.268322	0.743405	0.0837571	0.71405	0.0816998	0.165057	0.50229	1	0.0815033	0.163373	0.264103	0.830022	1	0.176277	0.443841
Region S	2017	0.6227	0.419752	1	0.5444	0.585217	0.111763	0.0647815	0.220867	0.398579	0.00013184	0.450765	0.93521	0.772533	0.149286	0.581831	0.936659	0.169233	0.0228455	0.489796	0.261861	0.791797	0.162314	0.88317	0.645431	1	0.481433	1	0.481433	0.47533	0.190879	0.16145	0.272409	0.190696	0.246859	1	0.397838	0.62947	0.0380313	0.156787	0.683298	0.975387	1	0.248722	0.691605	0.529039	0	0.234624	0.48427
Region S	2016	0.561817	0	0.887609	0.541243	0.57249	0.107599	0.0518298	0	0.273559	0.000145411	0.193196	0.303557	0.840627	0.319058	0.559051	0.937934	0.431542	0.485878	0.495918	0.221019	0.0839397	0.00560737	0.0846224	0.0482676	0.967036	0.332445	0.962473	0.332445	0.3382	0.102015	0.137712	0.324903	0.183732	0.229117	0.382245	0.170597	0.611864	0.0514608	0.112859	0.0969035	0.726822	0.0062672	0.134583	0.403484	1	0.655265	0.294626	0.961117
Region S	2015	0.577808	0.524161	0.790036	0.684316	0.572795	0.114436	0.115029	0.198235	0.17023	0.00014387	0.398667	0.560528	0.697345	0.201171	0.536271	0.940964	0.0992973	0.164866	0.553061	0.182184	0.560754	0.0382991	0.101196	0.164939	0.963251	0.326846	0.958164	0.326846	0.363727	0.30229	0.0851996	0.365242	0.188379	0.297521	0.30352	0.386129	0.576552	0.0281864	0.191656	0.124604	0.726822	0.0062672	0.141397	0.37092	0.888605	0.636615	0.28483	0.531305
Region S	2014	0.50542	0.46472	0.608342	0.610271	0.551981	0.103642	0.101155	0.182822	0.107064	6.50533e-05	0.385242	0.556341	0.697659	0.223275	0.513326	0.940988	0.114241	0.268745	0.677551	0.287527	0.50914	0.0294495	0.0185962	0.000380984	0.960566	0.659323	0.955106	0.659323	0.178765	0.0104683	0.01756	0.233022	0.150277	0.256789	0.113359	0.0413305	0.573701	0.0167577	0.270021	0.552685	0.726822	0.0062672	0.163333	0.523344	0.798759	0.487222	0.34284	0.321048
Region S	2013	0.449304	0.721613	0.502113	0.696607	0.564606	0.116097	0.093313	0.249805	0.148911	5.01918e-05	0.375443	0.560471	0.671396	0.195039	0.490504	0.681767	0.0282979	0.0982574	0.64898	0.239797	0.602826	0.0339491	0.114034	0.060279	0.89708	0.41736	0.882831	0.41736	0.403746	0.19292	0.018578	0.271236	0.137723	0.287093	0.239737	0.230345	0.587005	0.0327184	0.249512	0.650784	0.726822	0.0062672	0.121327	0	0.826851	0.550858	0.452168	0.717781
Region S	2012	0.370415	0.847172	0.378963	0.753282	0.538887	0.0883854	0.0695417	0.282537	0.268423	0.000115369	0.362408	0.540232	0.679107	0.206045	0.492195	0.648094	0.117498	0.230712	0.689796	0.116156	0.619324	0.0355449	0.112393	0.064972	0.878302	0.380724	0.861455	0.380724	0.284474	0.166614	0.000348531	0.235672	0.108121	0.259344	0.145273	0.135977	0.577802	0.0224061	0.208299	0.535575	0.726822	0.0062672	0.446179	0.540093	0.804289	0.619134	0.487414	0.0585324
Region S	2011	0.293702	0.635925	0.268517	0.939438	0.600422	0.620112	0.0458161	0.423935	0.210529	0.000176194	0.365954	0.51355	0.673551	0.27269	0.497078	0.646673	0.0642794	0.352264	1	0.479923	0.6079	0.621733	0.103651	0.0648066	0.866265	0.486592	0.84775	0.486592	0.222106	0.227354	0	0.316936	0.0949436	0.134325	0.137949	0.201606	0.583054	0.0347508	0.192553	0.678571	0.726822	0.0062672	0.364029	0.405938	0.731913	0.822477	0.706719	0.628004
Region T	2020	0.282787	0.335498	0.418223	0.733693	0.21215	0.215498	0.0264923	0.164338	0.428012	0.800317	0.999926	0.544494	0.189766	0.122697	1	0.987864	1	0.727428	0.177551	0.0181725	0.832397	0.0359252	0.977016	0.0601722	0.476246	0.255356	0.0919505	0.255356	1	1	0.309068	0.253236	0.65089	1	0.300168	0.11152	0.823138	0.121847	0	0.0979486	0.264195	0.0062672	0.221465	0.696068	0	0.245044	0.121076	0.641632
Region T	2019	0.260156	0.862127	0.303012	0.556413	0	0.0270269	0.0258138	0.257563	3.79751e-05	7.89766e-09	1	0.670024	0.26479	0.421231	0.969627	0.989751	0.252884	0.20632	0.428571	0.373733	0.809659	0.0330379	0.968657	0.0633571	0.482576	0.313139	0.0959299	0.313139	0.169181	0.0781331	0.294747	0.249589	0.165463	0.245134	0.332366	0.256127	0.668434	0.104806	0.0692378	0.415783	0.264195	0.0062672	0.112436	0.842144	0.107159	0.72792	0.147573	0.129032
Region T	2018	0.203268	0.572481	0.262349	0.181668	0.189834	0.00422272	0.0156524	0.220974	0.195252	0.000341443	0.840819	0.541127	0.080209	0.0939287	0.939254	0.991664	0.216682	0.218856	0.338776	0.206997	0.85187	0.0416205	0.932499	0.0647455	0.482566	0.330455	0.0959234	0.330455	0.21215	0.170591	0.283444	0.258596	0.159825	0.285328	0.184858	0	0.561597	0.0970212	0.0782097	0.237271	0.264195	0.165376	0	0.149116	0.0360919	0.155335	0.250144	0.350115
Region T	2017	0.172193	0.501545	0.386576	0.803579	0.498057	0.10337	0.0102563	0.338766	0.0517407	0.0001324	0.845171	1	0.176852	0.201469	0.908881	0.993602	0.16786	0.109701	0.395918	0.244577	0.718324	0.204823	0.886324	1	0.480661	0.480848	0.0947261	0.480848	0.162118	0.0826055	0.265577	0	0.130227	0.256934	0.739829	1	0.479418	0.0905615	0.12355	0.624738	0.248002	0.814102	0.103918	0.271969	0.196938	0.113442	0.336189	0.364515
Region T	2016	0.148623	0.117591	0.261456	0.422857	0.511059	0.101774	0	0.139386	0.0353585	7.34665e-05	0.439393	0.243779	0.176816	0.254219	0.878509	0.995566	0.262483	0.316636	0.418367	0.275655	0.0197619	0	0.0328784	0.0397441	0.462836	0.617105	0.0835206	0.617105	0.197423	0.199315	0.494889	0.719449	0.117971	0.209721	0.110826	0.142877	0.414795	0.0608333	0.0919843	0.24524	0.182248	0.0062672	0.172061	0.641106	0.431478	0.496856	0.434595	0.878575
Region T	2015	0.146823	0.676742	0.266705	0.969206	0.529072	0.102851	0.00120573	0.0919727	0.0435492	0.000143847	0.813099	0.65653	0.130846	0.120317	0.848136	1	0.110308	0.160948	0.410204	0.212594	0.687034	0.0348557	0.0542486	0.147034	0.432192	0.477879	0.0642563	0.477879	0.133775	0.276421	0.171829	0.267252	0.134008	0.325303	0.100721	0.106588	0.382684	0.0824477	0.1363	0.0288147	0.182248	0.0062672	0.0902896	0.539546	0.446267	0.545026	0.437309	0.396551
Region T	2014	0.1187	0.599011	0.151482	0.536956	0.543956	0.0987042	0.00630176	0.142937	0.0273912	7.35024e-05	0.687219	0.618645	0.205174	0.158955	0.817515	0.999304	0.130094	0.251762	0.469388	0.318861	0.68762	0.0314125	0	0	0.416052	0.584089	0.0541099	0.584089	0.0672012	0	0.150953	0.225593	0.0841938	0.30045	0.116592	0.06508	0.336818	0.0810964	0.233571	0.513711	0.182248	0.0062672	0.0513174	0.111401	0.433181	0.66052	0.545214	0.342763
Region T	2013	0.0975708	0.630086	0.132184	0.687872	0.572093	0.0961274	0.00760007	0.192991	0.0337204	3.74842e-05	0.609354	0.547152	0.245135	0.13066	0.787171	0.663818	0.0565189	0.162072	0.418367	0.33708	0.759748	0.0342837	0.0764862	0.0596641	0.390731	0.395522	0.0381919	0.395522	0.184318	0.326205	0.157079	0.280955	0.0503219	0.281991	0.190392	0.209985	0.297304	0.0618038	0.222223	0.777394	0.182248	0.0062672	0.205339	0.0621581	0.359593	0.554966	0.686734	0.629035
Region T	2012	0.078343	0.611621	0.09427	0.657334	0.609163	0.0998204	0.00515842	0.193658	0.081394	0.000123417	0.606622	0.560046	0.314738	0.143525	0.790802	0.507126	0.0733414	0.240032	0.357143	0.177761	0.772432	0.0352332	0.0759631	0.0598213	0.383137	0.442175	0.033418	0.442175	0.0815592	0.149745	0.128334	0.296211	0.0271783	0.292845	0.124512	0.371676	0.273696	0.0327347	0.156684	0.528124	0.182248	0.0062672	0.506689	0.80683	0.342507	0.60769	0.760091	0.198397
Region T	2011	0.0623266	0.832978	0.0676449	0.833509	0.634809	0.34659	0.00289816	0.108532	0.0596737	0.000158207	0.590607	0.557743	0.373785	0.0673911	0.810398	0	0.0160753	0.51498	0.45102	0.200632	0.765186	1	0.0752414	0.0598632	0.371514	0.48479	0.0261114	0.48479	0.0672678	0.135634	0.0921685	0.267367	0	0	0.0434161	0.183794	0.269394	0.0344338	0.143222	0.54412	0.182248	0.0062672	0.280017	0.547397	0.299976	0.572896	1	0.272507
[truncated: 4 more columns]
